# Supplementary material for: Modeling Possible G-Quadruplexes and i-Motifs at DNA–DNA Contact Sites: Strategy, Classification, and Examples
Source: Int J Mol Sci. 2025 Jun 21;26(13):5979. doi: 10.3390/ijms26135979 (PMC12250552; doi:10.3390/ijms26135979)
Supplement: Supplementary file 1 [file ijms-26-05979-s001.zip]

Archive with 1 entries (1 files):
- ijms-3662864-supplementary.pdf
